# Supplementary material for: Genome-Wide Identification of the BnaRFS Gene Family and Functional Characterization of BnaRFS6 in Brassica napus
Source: Genes (Basel). 2025 Aug 29;16(9):1032. doi: 10.3390/genes16091032 (PMC12469805; doi:10.3390/genes16091032)
Supplement: Supplementary file 1 [file genes-16-01032-s001.zip]

Archive with 1 entries (1 files):
- genes-3784948-supplementary.pdf
